# Supplementary material for: Reduction of alternative polarization of macrophages by short-term activated hepatic stellate cell-derived small extracellular vesicles
Source: J Exp Clin Cancer Res. 2025 Apr 10;44:117. doi: 10.1186/s13046-025-03380-0 (PMC11983935; doi:10.1186/s13046-025-03380-0)
Supplement: Supplementary file 2 — Supplementary Material 2 [file 13046_2025_3380_MOESM2_ESM.xls]

## Sheet: KC3dE-vs-KC14dE-diff-pval-0.05-
Table S4. Differentially expressed genes between 3dHSC and 14dHSC-sEVs co-cultured KCs
gene_id	Product	BaseMean	BaseMean_case_KC3dE	BaseMean_control_KC14dE	Fold Change	log2 Fold Change	pValue	qValue	Regulation
Ctsk	cathepsin K	22390.2	31418.3	13362.1	2.3513	1.23346	0.000884614	0.133396	Up
Mgll	monoglyceride lipase	7529.1	10166.8	4891.36	2.07853	1.05556	0.00436403	0.366705	Up
Rab15	RAB15, member RAS oncogene family	6392.21	8868.92	3915.49	2.26509	1.17957	0.00150229	0.178105	Up
Mmp2	matrix metallopeptidase 2	5345.6	8580.45	2110.75	4.06512	2.0233	1.093e-07	5.83114e-05	Up
Irg1	immunoresponsive gene 1	4478.68	7306.02	1651.33	4.42432	2.14546	2.22806e-08	1.4264e-05	Up
Layn	layilin	4812.48	6513.79	3111.17	2.09368	1.06604	0.00416617	0.352802	Up
Spn	sialophorin	4423.5	6046.79	2800.22	2.1594	1.11063	0.00281212	0.269323	Up
Psca	prostate stem cell antigen	3990.15	5531.4	2448.89	2.25873	1.17551	0.00159111	0.185881	Up
Phlda1	pleckstrin homology-like domain, family A, member 1	3634.81	5001.15	2268.46	2.20464	1.14054	0.00220304	0.224584	Up
Rassf8	Ras association domain family member 8	3224.54	4359.85	2089.24	2.08681	1.0613	0.00437618	0.366705	Up
Tmbim1	transmembrane BAX inhibitor motif containing 1	3133.9	4235.17	2032.62	2.08359	1.05907	0.00444134	0.370227	Up
Pdgfa	platelet derived growth factor subunit A	2746.5	3671.17	1821.82	2.01511	1.01086	0.00659572	0.469175	Up
Slc13a3	solute carrier family 13 member 3	2441.29	3440.74	1441.85	2.38634	1.2548	0.000805626	0.127664	Up
Ccl9	chemokine (C-C motif) ligand 9	1981.81	2660.21	1303.4	2.04098	1.02926	0.00611852	0.453365	Up
Oasl	2'-5'-oligoadenylate synthetase-like	1670.82	2513.91	827.733	3.03711	1.6027	2.47631e-05	0.00900756	Up
Sfrp5	secreted frizzled-related protein 5	1835.14	2507.99	1162.28	2.15781	1.10957	0.00302579	0.283203	Up
Otud7b	OTU deubiquitinase 7B	1757.33	2353.56	1161.11	2.027	1.01935	0.00658478	0.469175	Up
Nid2	nidogen 2	1658.09	2243.22	1072.96	2.09069	1.06398	0.00452202	0.374999	Up
Mpzl2	myelin protein zero-like 2	1543.84	2108.23	979.439	2.15249	1.10601	0.00326445	0.300008	Up
Niacr1	niacin receptor 1	1442.26	1983.84	900.682	2.2026	1.13921	0.00243129	0.244734	Up
Dusp2	dual specificity phosphatase 2	1018.12	1525.04	511.208	2.9832	1.57686	3.83927e-05	0.013655	Up
Jaml	junction adhesion molecule like	1123.8	1508.17	739.435	2.03962	1.0283	0.0063664	0.463156	Up
Cd22	CD22 molecule	895.118	1426.59	363.645	3.92303	1.97197	4.18203e-07	0.000209167	Up
Mfng	MFNG O-fucosylpeptide 3-beta-N-acetylglucosaminyltransferase	866.891	1254.38	479.403	2.61654	1.38766	0.000285791	0.0594037	Up
Rgcc	regulator of cell cycle	842.98	1193.09	492.872	2.42069	1.27542	0.000835688	0.130042	Up
Elovl4	ELOVL fatty acid elongase 4	730.36	1125.89	334.824	3.36264	1.7496	7.03225e-06	0.00288593	Up
Amz2	archaelysin family metallopeptidase 2	739.068	1036.77	441.363	2.34902	1.23206	0.00129034	0.15886	Up
Alpk2	alpha-kinase 2	685.942	982.7	389.184	2.52502	1.3363	0.000516069	0.0960428	Up
Pcdh8	protocadherin 8	605.953	856.313	355.594	2.40812	1.26791	0.00101827	0.145513	Up
Marcksl1	MARCKS-like 1	595.843	835.035	356.651	2.34132	1.22732	0.00145327	0.173578	Up
Aplp1	amyloid beta precursor like protein 1	614.683	830.887	398.479	2.08515	1.06015	0.00575425	0.44063	Up
Traf1	TNF receptor-associated factor 1	613.42	818.331	408.509	2.00321	1.00232	0.00896565	0.564942	Up
Adora2a	adenosine A2a receptor	571.411	812.745	330.077	2.46229	1.3	0.000780858	0.124976	Up
Card10	caspase recruitment domain family, member 10	496.363	731.846	260.88	2.8053	1.48815	0.000145451	0.0352718	Up
LOC365985	similar to adenylate kinase 5 isoform 1	492.318	687.309	297.327	2.31163	1.20891	0.00188843	0.204475	Up
Nphp1	nephronophthisis 1 (juvenile)	407.63	577.314	237.945	2.42625	1.27873	0.00114431	0.15179	Up
Xirp1	xin actin-binding repeat containing 1	340.071	574.846	105.295	5.45937	2.44873	3.63303e-09	3.06035e-06	Up
Nmu	neuromedin U	369.229	551.88	186.577	2.95792	1.56458	8.84504e-05	0.0262157	Up
Tmem98	transmembrane protein 98	394.142	532.695	255.589	2.08419	1.05948	0.00679162	0.476754	Up
Xpnpep2	X-prolyl aminopeptidase 2	348.308	518.261	178.355	2.90579	1.53893	0.000118479	0.0308487	Up
Rhou	ras homolog family member U	354.036	508.749	199.324	2.55237	1.35183	0.00066715	0.111226	Up
S1pr3	sphingosine-1-phosphate receptor 3	368.162	508.699	227.624	2.23482	1.16016	0.00325254	0.300008	Up
Kit	KIT proto-oncogene receptor tyrosine kinase	355.586	475.228	235.944	2.01416	1.01018	0.0104476	0.614758	Up
Timd2	T-cell immunoglobulin and mucin domain containing 2	331.666	469.024	194.308	2.41381	1.27131	0.00143975	0.173501	Up
Gabbr2	gamma-aminobutyric acid type B receptor subunit 2	277.929	463.652	92.2062	5.02843	2.33011	2.67148e-08	1.6445e-05	Up
Lat	linker for activation of T cells	337.735	462.334	213.136	2.1692	1.11716	0.00475586	0.388123	Up
Sema7a	semaphorin 7A, GPI membrane anchor	318.714	460.979	176.45	2.61252	1.38544	0.000541829	0.0985831	Up
Hspb1	heat shock protein family B (small) member 1	334.286	447.615	220.957	2.0258	1.01849	0.00994933	0.600902	Up
Dok7	docking protein 7	310.553	441.658	179.449	2.46119	1.29936	0.00116652	0.15179	Up
Cd200r1l	CD200 receptor 1-like	280.132	387.833	172.431	2.2492	1.16941	0.00369	0.331789	Up
Mpzl3	myelin protein zero-like 3	283.685	378.642	188.728	2.00628	1.00452	0.0119402	0.652709	Up
Rp9	retinitis pigmentosa 9	267.006	358.024	175.988	2.03436	1.02457	0.0108753	0.62611	Up
Tmem52b	transmembrane protein 52B	247.917	352.149	143.685	2.45084	1.29328	0.00152906	0.179946	Up
Tub	tubby bipartite transcription factor	233.345	351.676	115.014	3.05768	1.61244	9.80535e-05	0.0275324	Up
Padi2	peptidyl arginine deiminase 2	235.726	347.976	123.475	2.81819	1.49477	0.000273675	0.0584023	Up
Krt76	keratin 76	227.514	347.626	107.402	3.23669	1.69452	4.44364e-05	0.015461	Up
Ptrf	polymerase I and transcript release factor	243.869	341.372	146.365	2.33234	1.22178	0.00264322	0.256393	Up
LOC108349819	dynein heavy chain 3, axonemal-like	232.135	338.563	125.707	2.69327	1.42936	0.000512892	0.0960428	Up
Cd69	Cd69 molecule	245.353	337.294	153.411	2.19864	1.13661	0.0292962	1	Up
Galnt18	polypeptide N-acetylgalactosaminyltransferase 18	231.999	333.298	130.7	2.55009	1.35055	0.000986133	0.144207	Up
Tnfsf18	tumor necrosis factor superfamily member 18	200.277	326.164	74.3908	4.38446	2.1324	0.00596191	0.448595	Up
P2ry14	purinergic receptor P2Y14	234.815	325.953	143.678	2.26864	1.18183	0.00383461	0.339077	Up
Myo18b	myosin XVIIIb	220.437	317.117	123.757	2.56241	1.3575	0.00100012	0.144207	Up
Gjb2	gap junction protein, beta 2	215.938	314.95	116.926	2.69358	1.42953	0.000556017	0.0985831	Up
Thy1	Thy-1 cell surface antigen	205.145	307.003	103.286	2.97236	1.57161	0.000406349	0.0793124	Up
Glipr2	GLI pathogenesis-related 2	222.813	306.711	138.915	2.2079	1.14267	0.00524687	0.419881	Up
Rhof	ras homolog family member F (in filopodia)	190.769	287.971	93.5677	3.07768	1.62184	0.000121008	0.0308487	Up
Edn1	endothelin 1	182.822	280.811	84.8317	3.31022	1.72693	4.89649e-05	0.0163645	Up
Rab37	RAB37, member RAS oncogene family	186.06	279.534	92.5854	3.0192	1.59417	0.000160005	0.0371046	Up
Rsad2	radical S-adenosyl methionine domain containing 2	150.976	270.319	31.6331	8.54545	3.09516	3.31106e-11	4.07642e-08	Up
Emp2	epithelial membrane protein 2	194.789	260.486	129.093	2.01782	1.0128	0.0145138	0.725918	Up
Eva1a	eva-1 homolog A, regulator of programmed cell death	185.684	255.736	115.632	2.21164	1.14512	0.00597239	0.448595	Up
Sdcbp2	syndecan binding protein 2	184.683	255.229	114.136	2.23619	1.16104	0.00537268	0.425947	Up
Mal	mal, T-cell differentiation protein	178.51	253.651	103.368	2.45386	1.29506	0.00205671	0.216564	Up
LOC100911685	eukaryotic peptide chain release factor GTP-binding subunit ERF3B-like	141.777	252.329	31.2241	8.08124	3.01458	1.18904e-10	1.35933e-07	Up
Ptgir	prostaglandin I2 (prostacyclin) receptor (IP)	185.384	251.765	119.003	2.11562	1.08108	0.00942117	0.582184	Up
Nppb	natriuretic peptide B	174.375	243.983	104.767	2.32882	1.2196	0.0037509	0.333517	Up
Sphk1	sphingosine kinase 1	166.123	240.485	91.7599	2.62081	1.39001	0.00106264	0.147745	Up
Prph	peripherin	168.718	239.946	97.4894	2.46125	1.29939	0.00213954	0.220925	Up
B4galnt2	beta-1,4-N-acetyl-galactosaminyl transferase 2	174.1	238.998	109.202	2.18859	1.13	0.00713064	0.494052	Up
Flnc	filamin C	170.521	235.703	105.34	2.23754	1.16191	0.00573362	0.44063	Up
Dusp10	dual specificity phosphatase 10	167.239	227.188	107.29	2.11751	1.08237	0.0101589	0.604954	Up
Cyb561	cytochrome b-561	162.936	220.011	105.861	2.0783	1.0554	0.0123595	0.668291	Up
Fam227b	family with sequence similarity 227, member B	160.082	218.978	101.187	2.16408	1.11376	0.0185705	0.841986	Up
Zhx2	zinc fingers and homeoboxes 2	161.873	216.539	107.208	2.0198	1.01422	0.0164291	0.787269	Up
Mark1	microtubule affinity regulating kinase 1	157.917	215.941	99.8928	2.16173	1.11219	0.00882035	0.557983	Up
Kcnj12	potassium voltage-gated channel subfamily J member 12	142.478	213.334	71.6231	2.97856	1.57461	0.000304677	0.0617261	Up
Mamdc2	MAM domain containing 2	153.117	212.003	94.2305	2.24983	1.16982	0.00606377	0.451399	Up
Ptpru	protein tyrosine phosphatase, receptor type, U	135.227	210.067	60.3865	3.4787	1.79855	5.01007e-05	0.0163645	Up
F13a1	coagulation factor XIII A1 chain	154.764	209.218	100.309	2.08573	1.06055	0.0129663	0.691425	Up
Atp2b2	ATPase plasma membrane Ca2+ transporting 2	150.165	208.646	91.6852	2.27567	1.18629	0.00564506	0.438588	Up
Hip1r	huntingtin interacting protein 1 related	146.704	206.075	87.3321	2.35967	1.23858	0.00388409	0.341565	Up
Slc26a9	solute carrier family 26 member 9	136.524	204.394	68.6538	2.97717	1.57394	0.000339665	0.0679543	Up
Rasd2	RASD family, member 2	143.512	204.089	82.9343	2.46086	1.29916	0.00258291	0.253616	Up
Sbsn	suprabasin	117.9	184.604	51.1967	3.60578	1.85031	0.000119771	0.0308487	Up
Slc6a17	solute carrier family 6 member 17	114.381	182.915	45.8464	3.98974	1.9963	1.30321e-05	0.00508728	Up
Sccpdh	saccharopine dehydrogenase (putative)	94.6871	174.268	15.106	11.5364	3.52812	1.08579e-11	1.57982e-08	Up
Bspry	B-box and SPRY domain containing	113.367	171.669	55.0661	3.11751	1.64039	0.00028573	0.0594037	Up
Gdf11	growth differentiation factor 11	119.77	161.667	77.8736	2.07601	1.05382	0.0172056	0.807552	Up
Dnah3	dynein, axonemal, heavy chain 3	109.229	160.497	57.9607	2.76906	1.4694	0.00116641	0.15179	Up
Nr4a3	nuclear receptor subfamily 4, group A, member 3	116.669	155.895	77.4421	2.01305	1.00939	0.0226244	0.934917	Up
Gpr143	G protein-coupled receptor 143	107.913	155.298	60.5284	2.5657	1.35935	0.00255799	0.253616	Up
Prkar1b	protein kinase cAMP-dependent type 1 regulatory subunit beta	112.395	152.608	72.1814	2.11422	1.08013	0.0150482	0.741065	Up
RGD1562525	similar to cell surface receptor FDFACT	105.494	151.442	59.5461	2.54327	1.34669	0.00372715	0.333257	Up
Ccl17	C-C motif chemokine ligand 17	97.3735	150.367	44.3804	3.38813	1.76049	0.00395338	0.344677	Up
Cited4	Cbp/p300-interacting transactivator, with Glu/Asp-rich carboxy-terminal domain, 4	100.32	149.02	51.6206	2.88682	1.52948	0.00086733	0.133396	Up
Mmp10	matrix metallopeptidase 10	107.166	147.524	66.8087	2.20816	1.14284	0.010829	0.62611	Up
Drc3	dynein regulatory complex subunit 3	98.8582	144.525	53.1911	2.7171	1.44207	0.00166	0.192524	Up
Ccr7	C-C motif chemokine receptor 7	100.298	138.638	61.957	2.23765	1.16199	0.0360158	1	Up
LOC103689954	ectonucleoside triphosphate diphosphohydrolase 1	68.4232	131.965	4.88156	27.0333	4.75667	2.10113e-14	6.72572e-11	Up
Cst6	cystatin E/M	88.6825	128.587	48.7783	2.63615	1.39843	0.00272543	0.262774	Up
RGD1310166	similar to Chromodomain-helicase-DNA-binding protein 1 (CHD-1)	82.3411	117.415	47.2675	2.48404	1.31269	0.00548038	0.429968	Up
Dpys	dihydropyrimidinase	85.7689	115.936	55.602	2.0851	1.06012	0.0228299	0.934917	Up
Prss56	protease, serine, 56	73.9961	112.43	35.5622	3.1615	1.66061	0.000690411	0.113918	Up
Hpse2	heparanase 2 (inactive)	81.2689	111.408	51.1295	2.17895	1.12363	0.017423	0.813137	Up
Tg	thyroglobulin	73.3517	106.766	39.9377	2.6733	1.41862	0.00350943	0.317336	Up
Usp2	ubiquitin specific peptidase 2	58.754	98.0117	19.4964	5.02717	2.32975	1.18889e-05	0.00475705	Up
Prm2	protamine 2	63.886	95.5359	32.2362	2.96362	1.56736	0.00180548	0.200672	Up
Tmeff1	transmembrane protein with EGF-like and two follistatin-like domains 1	63.1363	94.6543	31.6182	2.99367	1.58191	0.00196877	0.210068	Up
LOC100911453	methylosome protein 50-like	47.4549	93.4514	1.4585	64.0738	6.00166	1.44963e-14	5.80034e-11	Up
LOC100911842	uncharacterized LOC100911842	69.3605	92.9941	45.7269	2.03368	1.0241	0.0358211	1	Up
Dmkn	dermokine	56.8793	91.3751	22.3835	4.08225	2.02936	0.000121439	0.0308487	Up
Tgfb3	transforming growth factor, beta 3	67.063	89.7232	44.4028	2.02067	1.01483	0.0436042	1	Up
Rhpn2	rhophilin, Rho GTPase binding protein 2	58.7549	86.3081	31.2017	2.76614	1.46787	0.00406739	0.346269	Up
Ptprcap	protein tyrosine phosphatase, receptor type, C-associated protein	50.3342	71.4984	29.1699	2.4511	1.29343	0.0145966	0.727785	Up
Pla1a	phospholipase A1 member A	49.3843	71.4737	27.2949	2.61857	1.38878	0.00906508	0.566745	Up
LOC100910885	apolipoprotein L3-like	48.6373	70.9917	26.2828	2.70107	1.43353	0.00748943	0.510078	Up
Trim9	tripartite motif-containing 9	46.4004	68.899	23.9017	2.8826	1.52737	0.00492609	0.398192	Up
Cd70	Cd70 molecule	42.7859	67.519	18.0528	3.74008	1.90307	0.000768059	0.124169	Up
Liph	lipase H	49.0048	66.8228	31.1867	2.14267	1.09941	0.0375773	1	Up
NEWGENE_1310139	microtubule associated serine/threonine kinase family member 4	44.1742	64.4541	23.8943	2.69747	1.43161	0.00926567	0.577031	Up
Glt6d1	glycosyltransferase 6 domain containing 1	44.1107	63.3748	24.8467	2.55063	1.35085	0.0138644	0.710555	Up
Pnma2	paraneoplastic Ma antigen 2	45.0785	62.8845	27.2725	2.30578	1.20526	0.0267295	1	Up
Ptx4	pentraxin 4	46.0605	62.3778	29.7432	2.09722	1.06847	0.0472942	1	Up
Cryba4	crystallin, beta A4	40.4283	62.3202	18.5365	3.36203	1.74933	0.00216041	0.22165	Up
Krt75	keratin 75	39.8384	61.1254	18.5514	3.29492	1.72024	0.0363467	1	Up
Mlana	melan-A	39.2329	60.8742	17.5915	3.46043	1.79095	0.0018908	0.204475	Up
Cdh23	cadherin-related 23	42.1012	60.7918	23.4106	2.59677	1.37672	0.0132477	0.699765	Up
Dusp9	dual specificity phosphatase 9	37.6786	60.7424	14.6148	4.15622	2.05527	0.000510323	0.0960428	Up
Apoc1	apolipoprotein C1	43.2602	60.178	26.3425	2.28444	1.19184	0.0294461	1	Up
Kcnh4	potassium voltage-gated channel subfamily H member 4	42.0817	58.2748	25.8887	2.25098	1.17055	0.0340309	1	Up
Apol9a	apolipoprotein L 9a	40.3211	58.1841	22.4582	2.59078	1.37339	0.0144596	0.725475	Up
Gata2	GATA binding protein 2	38.1061	58.1594	18.0528	3.22163	1.68779	0.00350179	0.317336	Up
Slc2a10	solute carrier family 2 member 10	40.5684	57.2202	23.9167	2.39248	1.25851	0.0244686	0.955431	Up
Pknox2	PBX/knotted 1 homeobox 2	37.6276	56.1903	19.065	2.94731	1.5594	0.00687426	0.480448	Up
LOC103689971	exocyst complex component 2-like	36.5313	54.147	18.9157	2.86255	1.5173	0.00950919	0.583121	Up
Sptbn4	spectrin, beta, non-erythrocytic 4	33.414	53.6568	13.1713	4.07378	2.02637	0.000946124	0.14021	Up
Diras1	DIRAS family GTPase 1	36.0836	53.1171	19.05	2.7883	1.47938	0.0111418	0.634605	Up
Igf2bp3	insulin-like growth factor 2 mRNA binding protein 3	36.3026	53.1089	19.4964	2.72404	1.44575	0.0130034	0.691425	Up
Tmem252	transmembrane protein 252	34.0325	51.5229	16.5421	3.11466	1.63907	0.00616768	0.454902	Up
Ptprn2	protein tyrosine phosphatase, receptor type N2	31.9762	46.3982	17.5542	2.64314	1.40225	0.0201935	0.884792	Up
Dgkg	diacylglycerol kinase, gamma	32.7359	45.9904	19.4815	2.36073	1.23923	0.0384538	1	Up
Six1	SIX homeobox 1	29.5656	45.4837	13.6475	3.33276	1.73672	0.00578146	0.44063	Up
Kcnab3	potassium voltage-gated channel subfamily A regulatory beta subunit 3	30.2569	45.393	15.1209	3.00201	1.58593	0.0103995	0.614182	Up
Dmrta2	DMRT-like family A2	29.7716	44.9358	14.6074	3.07624	1.62117	0.00946335	0.582542	Up
Bicdl1	BICD family like cargo adaptor 1	29.939	41.8626	18.0155	2.3237	1.21642	0.0481619	1	Up
Slc4a11	solute carrier family 4 member 11	27.4675	40.3425	14.5924	2.76462	1.46708	0.0217009	0.917663	Up
Hsf2bp	heat shock transcription factor 2 binding protein	27.4334	39.7534	15.1134	2.63033	1.39525	0.0280488	1	Up
Qrfpr	pyroglutamylated RFamide peptide receptor	25.0196	37.8502	12.189	3.10528	1.63472	0.013852	0.710555	Up
Ccdc96	coiled-coil domain containing 96	24.6893	35.7163	13.6624	2.6142	1.38637	0.0355172	1	Up
RGD1563441	similar to RIKEN cDNA A030009H04	23.4694	35.226	11.7128	3.00749	1.58856	0.0189176	0.850494	Up
Tbx1	T-box 1	23.9655	34.7523	13.1787	2.637	1.3989	0.0362059	1	Up
Wbp11	WW domain binding protein 11	20.9948	34.2209	7.7687	4.40497	2.13913	0.00328031	0.300008	Up
Elfn2	extracellular leucine-rich repeat and fibronectin type III domain containing 2	20.2603	33.6895	6.8312	4.93171	2.30209	0.00193712	0.208078	Up
Otud7a	OTU deubiquitinase 7A	19.2411	32.6184	5.86384	5.56263	2.47577	0.00144177	0.173501	Up
LOC103694210	NACHT and WD repeat domain-containing protein 2-like	19.2568	31.2136	7.29995	4.27587	2.09622	0.00522356	0.419881	Up
Stmn4	stathmin 4	17.2442	31.0653	3.42306	9.07529	3.18194	0.00573373	0.44063	Up
Sox10	SRY box 10	15.7515	29.5534	1.94964	15.1584	3.92205	0.000195764	0.0441297	Up
Slc4a8	solute carrier family 4 member 8	18.0004	29.1621	6.83866	4.2643	2.09231	0.0065161	0.467669	Up
Aldh1a3	aldehyde dehydrogenase 1 family, member A3	15.3971	24.9602	5.83399	4.27841	2.09707	0.021265	0.910018	Up
Ggt7	gamma-glutamyltransferase 7	15.6915	24.0457	7.33727	3.2772	1.71246	0.0317838	1	Up
Kcnq5	potassium voltage-gated channel subfamily Q member 5	15.4202	23.5555	7.28502	3.23341	1.69306	0.0420779	1	Up
Tmod1	tropomodulin 1	14.1736	23.473	4.8741	4.81588	2.2678	0.00823176	0.535567	Up
Tmprss6	transmembrane protease, serine 6	14.4076	22.9663	5.84891	3.9266	1.97328	0.0184972	0.841986	Up
Spetex-2F	Spetex-2F protein	14.4287	22.5173	6.34006	3.5516	1.82847	0.0281318	1	Up
P4htm	prolyl 4-hydroxylase, transmembrane	13.6686	20.9972	6.34006	3.31184	1.72763	0.0420058	1	Up
Hey2	hes-related family bHLH transcription factor with YRPW motif 2	13.6353	20.9231	6.34752	3.29626	1.72083	0.0421206	1	Up
Obsl1	obscurin-like 1	13.3815	20.9066	5.85638	3.56988	1.83588	0.0323536	1	Up
LOC102549828	late cornified envelope protein 1E-like	12.6532	19.9261	5.38017	3.70363	1.88894	0.0322296	1	Up
C1ql2	complement C1q like 2	12.1356	19.4194	4.8517	4.0026	2.00094	0.0276557	1	Up
Cd300c	CD300c molecule	12.3721	19.3865	5.35777	3.61838	1.85534	0.0372823	1	Up
Rem2	RRAD and GEM like GTPase 2	10.8544	17.3185	4.39042	3.9446	1.97988	0.0371155	1	Up
Grid2ip	Grid2 interacting protein	9.39103	15.8725	2.90953	5.45536	2.44768	0.0202333	0.884792	Up
Ubd	ubiquitin D	9.11264	14.8097	3.4156	4.3359	2.11633	0.0423819	1	Up
LOC100362023	CDC42 small effector 2-like	8.10571	14.2618	1.94964	7.31509	2.87088	0.0136777	0.708454	Up
LOC100910045	paired immunoglobulin-like type 2 receptor beta-like	8.36371	13.788	2.93939	4.69079	2.22983	0.0413332	1	Up
Sox11	SRY box 11	7.59162	12.7499	2.43332	5.23973	2.38949	0.0398346	1	Up
Krt71	keratin 71, type II	6.59751	11.7365	1.4585	8.047	3.00845	0.0219659	0.925168	Up
Pipox	pipecolic acid and sarcosine oxidase	5.59562	10.2164	0.974819	10.4803	3.38961	0.0226989	0.934917	Up
Olr1058	olfactory receptor 1058	4.08742	7.69116	0.483677	15.9014	3.99108	0.0377237	1	Up
Gspt2	G1 to S phase transition 2	3.81308	7.13501	0.491142	14.5274	3.8607	0.047943	1	Up
Cd74	CD74 molecule	31156.7	17018.6	45294.9	0.375729	-1.41224	0.000156279	0.0371046	Down
RT1-Da	RT1 class II, locus Da	11833.9	3697.93	19969.9	0.185175	-2.43304	3.05372e-10	3.05467e-07	Down
Cd4	Cd4 molecule	9258.44	5734.72	12782.1	0.448651	-1.15633	0.00187204	0.204475	Down
Cd5l	Cd5 molecule-like	8831.3	4763.3	12899.3	0.369268	-1.43726	0.000122992	0.0308487	Down
Pf4	platelet factor 4	8313.27	4609.1	12017.4	0.383535	-1.38257	0.000218496	0.0472572	Down
Tmem176b	transmembrane protein 176B	7715.38	4980.09	10450.7	0.476533	-1.06935	0.00400562	0.344677	Down
RT1-Db1	RT1 class II, locus Db1	5180.29	2378.72	7981.87	0.298015	-1.74654	3.93778e-06	0.00165853	Down
Dab2	DAB2, clathrin adaptor protein	4304.62	2525.48	6083.76	0.415117	-1.26841	0.0110203	0.632186	Down
Mrc1	mannose receptor, C type 1	4237.57	1458.34	7016.79	0.207836	-2.26648	0.00642616	0.465387	Down
Tmem176a	transmembrane protein 176A	3908.69	2358.59	5458.79	0.432072	-1.21066	0.00120863	0.155721	Down
Stab1	stabilin 1	3516.02	581.425	6450.61	0.090135	-3.47177	1.31623e-17	8.97468e-14	Down
Ctsc	cathepsin C	3267.9	1783.07	4752.72	0.37517	-1.41439	0.000161825	0.0371046	Down
RT1-Bb	RT1 class II, locus Bb	3156.65	1391.07	4922.23	0.28261	-1.82311	1.67518e-06	0.000766038	Down
C1qb	complement C1q B chain	3155.06	1082.21	5227.9	0.207006	-2.27226	4.14327e-09	3.17158e-06	Down
Gas7	growth arrest specific 7	3030.64	1895.75	4165.53	0.455104	-1.13573	0.00236526	0.239594	Down
C1qc	complement C1q C chain	3019.42	1011.26	5027.59	0.201141	-2.31372	2.31532e-09	2.17981e-06	Down
B4galt6	beta-1,4-galactosyltransferase 6	2277.15	1320.08	3234.22	0.408159	-1.2928	0.000558657	0.0985831	Down
Emilin2	elastin microfibril interfacer 2	1926.84	1159.34	2694.34	0.430289	-1.21662	0.00121619	0.155721	Down
Agap1	ArfGAP with GTPase domain, ankyrin repeat and PH domain 1	1904.81	1253.12	2556.51	0.49017	-1.02865	0.00599808	0.448595	Down
Cd93	CD93 molecule	1833.53	1137.92	2529.14	0.449922	-1.15225	0.00211432	0.220925	Down
Thbs1	thrombospondin 1	1797.44	1040.49	2554.38	0.407336	-1.29571	0.000580254	0.100945	Down
Maf	MAF bZIP transcription factor	1671.63	1106.94	2236.32	0.494981	-1.01455	0.0066954	0.47207	Down
Clec4a3	C-type lectin domain family 4, member A3	1574.54	939.556	2209.52	0.425231	-1.23368	0.00107081	0.147745	Down
Notch1	notch 1	1461.56	953.534	1969.58	0.48413	-1.04653	0.00540251	0.425947	Down
Fam105a	family with sequence similarity 105, member A	1388.44	856.552	1920.33	0.446045	-1.16474	0.00201429	0.213502	Down
Heph	hephaestin	1386.3	842.015	1930.59	0.436143	-1.19713	0.0154442	0.749043	Down
Vsig4	V-set and immunoglobulin domain containing 4	1380.26	484.926	2275.6	0.213098	-2.23041	1.01506e-08	7.06351e-06	Down
Adgre1	adhesion G protein-coupled receptor E1	1376.31	217.338	2535.27	0.0857255	-3.54413	1.02204e-17	8.97468e-14	Down
Sepp1	selenoprotein P, plasma, 1	1371.43	548.601	2194.26	0.250016	-1.99991	2.22835e-07	0.000115048	Down
Mfge8	milk fat globule-EGF factor 8 protein	1353.69	701.913	2005.47	0.349999	-1.51458	7.01658e-05	0.0215962	Down
Siglec1	sialic acid binding Ig like lectin 1	1278.32	570.192	1986.45	0.28704	-1.80067	2.81148e-06	0.00121615	Down
Nt5e	5' nucleotidase, ecto	1180.08	720.657	1639.51	0.439557	-1.18588	0.00168661	0.193263	Down
Nov	nephroblastoma overexpressed	1048.35	238.582	1858.12	0.128399	-2.96129	6.59317e-12	1.05524e-08	Down
Itga6	integrin subunit alpha 6	1047.21	628.351	1466.07	0.428594	-1.22231	0.00125468	0.157137	Down
Rarres1	retinoic acid receptor responder 1	1026.35	234.166	1818.53	0.128767	-2.95717	2.83087e-13	7.55134e-10	Down
Clec4a1	C-type lectin domain family 4, member A1	970.653	527.876	1413.43	0.373472	-1.42093	0.000205102	0.0455924	Down
Enpp3	ectonucleotide pyrophosphatase/phosphodiesterase 3	909.541	399.12	1419.96	0.281078	-1.83096	2.33827e-06	0.00103955	Down
Naaa	N-acylethanolamine acid amidase	857.518	551.995	1163.04	0.474614	-1.07517	0.00473584	0.388123	Down
Clec4f	C-type lectin domain family 4, member F	762.402	384.298	1140.51	0.336954	-1.56938	4.96096e-05	0.0163645	Down		KC
Pik3cg	phosphatidylinositol-4,5-bisphosphate 3-kinase, catalytic subunit gamma	751.455	373.233	1129.68	0.330389	-1.59776	0.000380567	0.0751972	Down
Clec10a	C-type lectin domain family 10, member A	693.081	105.163	1281	0.0820947	-3.60657	1.68223e-17	8.97468e-14	Down
Igsf6	immunoglobulin superfamily, member 6	646.763	410.577	882.95	0.465006	-1.10468	0.045752	1	Down
Evi2a	ecotropic viral integration site 2A	624.049	407.24	840.858	0.484314	-1.04598	0.00632416	0.462184	Down
Lfng	LFNG O-fucosylpeptide 3-beta-N-acetylglucosaminyltransferase	615.408	390.036	840.779	0.463899	-1.10812	0.0040376	0.345571	Down
Scamp5	secretory carrier membrane protein 5	594.849	359.218	830.48	0.432543	-1.20908	0.00174914	0.197148	Down
Cfd	complement factor D	593.783	193.317	994.25	0.194435	-2.36264	4.1614e-09	3.17158e-06	Down
Cytip	cytohesin 1 interacting protein	587.622	379.338	795.906	0.476611	-1.06911	0.00554293	0.432754	Down
Pla2g2d	phospholipase A2, group IID	567.174	133.229	1001.12	0.133081	-2.90963	1.78225e-12	3.16944e-09	Down
RT1-Ba	RT1 class II, locus Ba	552.194	182.61	921.777	0.198107	-2.33565	6.63706e-09	4.82846e-06	Down
Fcna	ficolin A	535.396	287.44	783.353	0.366935	-1.4464	0.000212805	0.0466567	Down
C3ar1	complement component 3a receptor 1	503.953	302.538	705.369	0.428907	-1.22126	0.0017026	0.193263	Down
Fgl2	fibrinogen-like 2	467.31	307.79	626.83	0.491027	-1.02612	0.00801023	0.525425	Down
Dhcr24	24-dehydrocholesterol reductase	448.443	298.488	598.399	0.498812	-1.00343	0.0101446	0.604954	Down
Rgs18	regulator of G-protein signaling 18	444.138	212.263	676.014	0.313992	-1.6712	0.0200849	0.8845	Down
Bmf	Bcl2 modifying factor	438.227	285.804	590.651	0.48388	-1.04728	0.00733017	0.501365	Down
Jade2	jade family PHD finger 2	428.543	280.618	576.467	0.486789	-1.03863	0.0077548	0.515002	Down
Prkar2b	protein kinase cAMP-dependent type 2 regulatory subunit beta	419.936	250.784	589.088	0.425716	-1.23204	0.00170043	0.193263	Down
Iqgap2	IQ motif containing GTPase activating protein 2	410.474	201.391	619.556	0.325057	-1.62123	0.0232517	0.934917	Down
Lpar6	lysophosphatidic acid receptor 6	394.992	230.537	559.446	0.412081	-1.279	0.0327739	1	Down
Hpse	heparanase	392.518	202.071	582.966	0.346626	-1.52855	0.000123356	0.0308487	Down
Rab3il1	RAB3A interacting protein-like 1	360.035	227.295	492.776	0.461253	-1.11637	0.00477727	0.388123	Down
Itgal	integrin subunit alpha L	353.835	205.049	502.62	0.407961	-1.2935	0.00111776	0.151608	Down
Cpq	carboxypeptidase Q	332.876	163.273	502.478	0.324936	-1.62177	5.73899e-05	0.0180103	Down
Tmcc3	transmembrane and coiled-coil domain family 3	324.34	187.673	461.007	0.407094	-1.29657	0.00115596	0.15179	Down
Hacd4	3-hydroxyacyl-CoA dehydratase 4	315.032	186.94	443.125	0.421868	-1.24514	0.00176687	0.197754	Down
St3gal6	ST3 beta-galactoside alpha-2,3-sialyltransferase 6	306.164	198.895	413.434	0.48108	-1.05565	0.00796936	0.524895	Down
Rapgef5	Rap guanine nucleotide exchange factor 5	301.23	138.766	463.693	0.299263	-1.74051	1.83135e-05	0.00681644	Down
Cd8b	CD8b molecule	261.245	147.05	375.44	0.391675	-1.35227	0.000891807	0.133396	Down
C6	complement component 6	260.987	55.2676	466.705	0.118421	-3.07801	3.28706e-08	1.87891e-05	Down
Tifab	TIFA inhibitor	251.663	128.294	375.031	0.34209	-1.54755	0.000162282	0.0371046	Down
Apobec1	apolipoprotein B mRNA editing enzyme catalytic subunit 1	248.456	139.607	357.305	0.390721	-1.35579	0.000890092	0.133396	Down
Cd300lb	CD300 molecule-like family member b	245.432	140.315	350.548	0.400273	-1.32094	0.00124091	0.157137	Down
Rasgrp4	RAS guanyl releasing protein 4	237.775	147.706	327.844	0.450536	-1.15028	0.00473236	0.388123	Down
Rassf2	Ras association domain family member 2	229.731	112.315	347.148	0.323536	-1.628	8.78191e-05	0.0262157	Down
Mcemp1	mast cell-expressed membrane protein 1	223.345	148.612	298.078	0.498567	-1.00414	0.0139644	0.711783	Down
Slc27a6	solute carrier family 27 member 6	221.385	145.279	297.49	0.48835	-1.03401	0.0112581	0.635619	Down
Ms4a4a	membrane-spanning 4-domains, subfamily A, member 4A	211.222	40.359	382.084	0.105628	-3.24293	7.37521e-13	1.68629e-09	Down
Lgals9	galectin 9	211.21	136.418	286.001	0.476984	-1.06799	0.00939059	0.582184	Down
Clic2	chloride intracellular channel 2	209.177	85.5337	332.821	0.256996	-1.96018	0.000441983	0.0852282	Down
P2ry1	purinergic receptor P2Y1	202.524	125.044	280.003	0.446582	-1.163	0.0076179	0.510144	Down
Ly75	lymphocyte antigen 75	199.681	86.5059	312.856	0.276504	-1.85463	0.000751703	0.122765	Down
Fam117a	family with sequence similarity 117, member A	199.324	107.141	291.508	0.367539	-1.44403	0.000560516	0.0985831	Down
LOC497796	hypothetical protein LOC497796	198.239	131.574	264.904	0.496683	-1.0096	0.0142085	0.719643	Down
Cd163	CD163 molecule	197.465	42.909	352.02	0.121893	-3.03631	1.4877e-11	1.98422e-08	Down
Tlr5	toll-like receptor 5	195.772	64.3634	327.181	0.196721	-2.34578	6.45208e-08	3.56088e-05	Down
Map3k5	mitogen-activated protein kinase kinase kinase 5	194.396	123.269	265.522	0.464249	-1.10703	0.0075485	0.510144	Down
Ticrr	TOPBP1-interacting checkpoint and replication regulator	189.807	121.159	258.454	0.468785	-1.093	0.00860868	0.551127	Down
Csgalnact2	chondroitin sulfate N-acetylgalactosaminyltransferase 2	183.255	104.545	261.965	0.399081	-1.32525	0.00212714	0.220925	Down
Erbb3	erb-b2 receptor tyrosine kinase 3	181.034	33.7554	328.312	0.102815	-3.28188	1.12308e-12	2.24687e-09	Down
Adcy9	adenylate cyclase 9	180.623	106.692	254.555	0.41913	-1.25453	0.00285983	0.270837	Down
Etv1	ets variant 1	179.653	85.1095	274.197	0.310395	-1.68782	0.0399987	1	Down
Sost	sclerostin	178.17	117.398	238.943	0.491324	-1.02525	0.0144464	0.725475	Down
Tarbp1	TAR (HIV-1) RNA binding protein 1	175.016	109.847	240.185	0.457344	-1.12865	0.00719237	0.49618	Down
Herc3	HECT and RLD domain containing E3 ubiquitin protein ligase 3	173.369	108.867	237.871	0.457671	-1.12762	0.00731596	0.501365	Down
Zcchc24	zinc finger CCHC-type containing 24	172.979	102.074	243.884	0.418533	-1.25659	0.00296704	0.279338	Down
Ciita	class II, major histocompatibility complex, transactivator	172.301	41.3147	303.288	0.136223	-2.87596	2.3013e-10	2.45549e-07	Down
Lrp5	LDL receptor related protein 5	168.188	108.768	227.609	0.477871	-1.06531	0.0115347	0.643251	Down
Stard9	StAR-related lipid transfer domain containing 9	160.48	54.835	266.124	0.206051	-2.27893	0.000296691	0.0608787	Down
Adgra2	adhesion G protein-coupled receptor A2	157.877	102.09	213.665	0.477805	-1.06551	0.0123043	0.667559	Down
Vgll4	vestigial-like family member 4	154.326	99.9808	208.671	0.479131	-1.06151	0.0128942	0.691425	Down
Slc16a10	solute carrier family 16 member 10	152.022	83.2514	220.793	0.377057	-1.40715	0.00108706	0.148704	Down
E2f2	E2F transcription factor 2	148.843	84.1412	213.545	0.394021	-1.34366	0.00186356	0.204475	Down
Plekhh3	pleckstrin homology, MyTH4 and FERM domain containing H3	148.187	96.9818	199.392	0.486389	-1.03982	0.0152343	0.745222	Down
Clec4a2	C-type lectin domain family 4, member A2	147.926	51.663	244.188	0.21157	-2.24079	5.23502e-07	0.000250146	Down
LOC102546864	uncharacterized LOC102546864	147.567	77.6448	217.489	0.357005	-1.48598	0.000610072	0.103875	Down
RGD1565785	similar to chromosome X open reading frame 21	147.331	81.4224	213.239	0.381836	-1.38897	0.0012567	0.157137	Down
Ramp1	receptor activity modifying protein 1	146.089	68.3181	223.859	0.305184	-1.71225	9.38677e-05	0.0273155	Down
Tspan7	tetraspanin 7	142.315	87.7541	196.876	0.445732	-1.16575	0.00696073	0.484376	Down
Chn2	chimerin 2	138.716	76.6561	200.775	0.3818	-1.38911	0.00141918	0.173389	Down
Zc3h12d	zinc finger CCCH type containing 12D	138.257	90.4359	186.078	0.48601	-1.04094	0.015819	0.764901	Down
Slc40a1	solute carrier family 40 member 1	134.603	77.6942	191.511	0.405691	-1.30155	0.00282701	0.269323	Down
Prr5l	proline rich 5 like	126.749	79.6386	173.86	0.458063	-1.12638	0.0100994	0.604954	Down
Cyp4f6	cytochrome P450, family 4, subfamily f, polypeptide 6	123.828	63.7496	183.906	0.346642	-1.52848	0.000605021	0.103875	Down
Ckap2l	cytoskeleton associated protein 2-like	120.844	74.205	167.482	0.443062	-1.17442	0.00761148	0.510144	Down
Fads1	fatty acid desaturase 1	119.876	73.9578	165.794	0.446083	-1.16462	0.00857449	0.551127	Down
Mmp8	matrix metallopeptidase 8	118.818	32.709	204.927	0.159613	-2.64735	1.94015e-08	1.29384e-05	Down
Tnfrsf14	TNF receptor superfamily member 14	111.672	48.5239	174.82	0.277565	-1.8491	5.25885e-05	0.0168336	Down
Cyp2s1	cytochrome P450, family 2, subfamily s, polypeptide 1	110.516	69.414	151.618	0.457821	-1.12714	0.0118347	0.652709	Down
Kif14	kinesin family member 14	108.415	66.0319	150.798	0.437882	-1.19139	0.0364182	1	Down
Osbpl3	oxysterol binding protein-like 3	108.271	65.0432	151.499	0.429332	-1.21983	0.0064881	0.467669	Down
Hid1	HID1 domain containing	107.709	60.3181	155.101	0.388896	-1.36254	0.00257406	0.253616	Down
E2f7	E2F transcription factor 7	105.241	63.9392	146.542	0.436319	-1.19655	0.00787239	0.520651	Down
Fbxo5	F-box protein 5	105.127	47.6094	162.645	0.292719	-1.77241	0.000114863	0.0308487	Down
Tmlhe	trimethyllysine hydroxylase, epsilon	104.441	69.0062	139.875	0.49334	-1.01934	0.0234464	0.934917	Down
Amigo2	adhesion molecule with Ig like domain 2	104.101	68.8331	139.369	0.49389	-1.01774	0.0242017	0.955431	Down
Lrg1	leucine-rich alpha-2-glycoprotein 1	102.782	62.3037	143.261	0.434896	-1.20126	0.00806367	0.526771	Down
Zfp362	zinc finger protein 362	96.1906	59.1728	133.208	0.444212	-1.17068	0.010862	0.62611	Down
Nrg1	neuregulin 1	94.0582	45.5331	142.583	0.319344	-1.64682	0.000624507	0.105213	Down
LOC103690006	RNA/RNP complex-1-interacting phosphatase	92.9203	28.5812	157.259	0.181746	-2.46001	0.000557806	0.0985831	Down
Chid1	chitinase domain containing 1	91.3906	20.4328	162.348	0.125858	-2.99013	3.20139e-09	2.84657e-06	Down
Nuak1	NUAK family kinase 1	89.3608	45.0594	133.662	0.337114	-1.56869	0.000836886	0.130042	Down
Cdca7	cell division cycle associated 7	85.7183	52.561	118.876	0.442151	-1.17739	0.011949	0.652709	Down
Gspt1	G1 to S phase transition 1	84.6779	36.2147	133.141	0.272002	-1.87831	9.7059e-05	0.0275324	Down
Fam83d	family with sequence similarity 83, member D	82.6317	54.0893	111.174	0.486528	-1.03941	0.0272743	1	Down
RT1-DOb	RT1 class II, locus DOb	82.2277	45.9739	118.482	0.388026	-1.36578	0.0040034	0.344677	Down
LOC100910207	protein Dr1-like	78.1562	18.9375	137.375	0.137852	-2.8588	3.0749e-08	1.82273e-05	Down
Arhgap19	Rho GTPase activating protein 19	73.9592	39.3044	108.614	0.361872	-1.46645	0.00256562	0.253616	Down
Slc46a3	solute carrier family 46, member 3	66.2651	32.1611	100.369	0.320429	-1.64193	0.00105875	0.147745	Down
LOC498368	similar to RIKEN cDNA 0610040J01	64.9967	38.3157	91.6778	0.417939	-1.25864	0.0113388	0.636762	Down
Efna2	ephrin A2	60.1368	39.3785	80.8951	0.486786	-1.03864	0.038661	1	Down
Spic	Spi-C transcription factor	59.5392	35.7575	83.3209	0.429154	-1.22043	0.0159393	0.768401	Down
Bex3	brain expressed X-linked 3	59.1241	39.2879	78.9603	0.497565	-1.00704	0.0464695	1	Down
Dsg3	desmoglein 3	58.8734	37.9161	79.8307	0.474957	-1.07413	0.0328083	1	Down
Nxpe4	neurexophilin and PC-esterase domain family member 4	58.8025	36.8368	80.7682	0.456081	-1.13264	0.0248556	0.962093	Down
Ccdc69	coiled-coil domain containing 69	58.7158	32.1611	85.2705	0.377166	-1.40673	0.00593167	0.448595	Down
Trpc6	transient receptor potential cation channel, subfamily C, member 6	56.859	26.5874	87.1306	0.305144	-1.71244	0.000996595	0.144207	Down
Nfe2	nuclear factor, erythroid 2	56.8401	35.7245	77.9557	0.458267	-1.12574	0.0277001	1	Down
Patz1	POZ (BTB) and AT hook containing zinc finger 1	56.7565	31.6132	81.8997	0.385999	-1.37333	0.00775204	0.515002	Down
Slc4a5	solute carrier family 4 member 5	56.4131	14.2947	98.5314	0.145078	-2.7851	5.31395e-07	0.000250146	Down
Alox5	arachidonate 5-lipoxygenase	54.8361	31.1807	78.4916	0.397249	-1.33189	0.0101676	0.604954	Down
Pou2f2	POU class 2 homeobox 2	53.2645	24.5771	81.952	0.299896	-1.73746	0.00103927	0.147199	Down
Abhd15	abhydrolase domain containing 15	51.8876	32.1446	71.6305	0.448756	-1.156	0.0273049	1	Down
Tigd2	tigger transposable element derived 2	51.1716	24.0457	78.2975	0.307106	-1.70319	0.012263	0.667559	Down
Kcnab1	potassium voltage-gated channel subfamily A member regulatory beta subunit 1	50.886	32.2106	69.5615	0.463052	-1.11075	0.0348711	1	Down
Tagap	T-cell activation RhoGTPase activating protein	43.3557	20.9148	65.7966	0.317871	-1.65349	0.00309532	0.288027	Down
Kctd7	potassium channel tetramerization domain containing 7	42.3098	26.5544	58.0652	0.457321	-1.12872	0.0414901	1	Down
Pon3	paraoxonase 3	40.1219	17.4091	62.8348	0.277062	-1.85172	0.00127914	0.158703	Down
Amer1	APC membrane recruitment protein 1	39.7622	24.0045	55.5199	0.432358	-1.2097	0.031773	1	Down
Rab38	RAB38, member RAS oncogene family	39.2243	20.3834	58.0652	0.351043	-1.51028	0.00843105	0.544109	Down
Vipr1	vasoactive intestinal peptide receptor 1	36.2731	19.37	53.1762	0.364261	-1.45696	0.0128572	0.691425	Down
Bambi	BMP and activin membrane-bound inhibitor	36.0214	17.8993	54.1435	0.330591	-1.59688	0.00663297	0.469737	Down
Cdca7l	cell division cycle associated 7 like	35.9302	14.785	57.0754	0.259042	-1.94874	0.00115714	0.15179	Down
Hcn2	hyperpolarization activated cyclic nucleotide-gated potassium channel 2	35.8758	21.9612	49.7904	0.441072	-1.18091	0.0426045	1	Down
Trim14	tripartite motif-containing 14	34.1044	19.3782	48.8305	0.396847	-1.33335	0.0250629	0.966581	Down
Bahcc1	BAH domain and coiled-coil containing 1	33.3512	20.4246	46.2778	0.441348	-1.18001	0.0471925	1	Down
Rhbdf1	rhomboid 5 homolog 1	30.5675	16.338	44.7969	0.364713	-1.45516	0.0182409	0.838926	Down
Pik3r6	phosphoinositide-3-kinase, regulatory subunit 6	29.4347	8.65511	50.2144	0.172363	-2.53648	0.000130852	0.0322197	Down
Lpar5	lysophosphatidic acid receptor 5	28.8978	16.3545	41.441	0.394646	-1.34137	0.032146	1	Down
Gpr18	G protein-coupled receptor 18	27.612	13.8128	41.4111	0.333552	-1.58402	0.0133799	0.704423	Down
Mpp3	membrane palmitoylated protein 3	26.6126	12.7664	40.4587	0.315541	-1.6641	0.0107173	0.624366	Down
Csf3r	colony stimulating factor 3 receptor	26.5631	11.2463	41.8799	0.268537	-1.89681	0.00398911	0.344677	Down
Zbtb16	zinc finger and BTB domain containing 16	26.3324	11.7448	40.92	0.287018	-1.80079	0.00623064	0.457437	Down
LOC100361083	hypothetical LOC100361083	24.5812	10.2741	38.8883	0.264196	-1.92032	0.0474562	1	Down
Sema6d	semaphorin 6D	24.1792	10.2659	38.0926	0.269498	-1.89165	0.0136178	0.708454	Down
Tom1l1	target of myb1 like 1 membrane trafficking protein	23.9211	12.8159	35.0263	0.365892	-1.45051	0.029959	1	Down
RGD1561145	similar to novel protein	23.6682	10.7396	36.5968	0.293458	-1.76878	0.00962838	0.58594	Down
Nxpe1	neurexophilin and PC-esterase domain family, member 1	23.1364	10.7478	35.5249	0.302544	-1.72478	0.0118749	0.652709	Down
Astn2	astrotactin 2	23.0955	8.67159	37.5193	0.231123	-2.11327	0.00263007	0.256393	Down
Stk26	serine/threonine protein kinase 26	22.8291	8.70456	36.9536	0.235554	-2.08587	0.0103836	0.614182	Down
Coro6	coronin 6	22.156	9.70972	34.6023	0.280609	-1.83337	0.00901226	0.565652	Down
Filip1	filamin A interacting protein 1	21.2946	3.59635	38.9928	0.0922312	-3.4386	1.74976e-05	0.00666783	Down
Cyhr1	cysteine and histidine rich 1	20.2485	10.7314	29.7656	0.360529	-1.47181	0.0399574	1	Down
Tmem158	transmembrane protein 158	19.7279	10.2411	29.2147	0.350547	-1.51232	0.0362044	1	Down
Smpd3	sphingomyelin phosphodiesterase 3	17.968	8.16489	27.7711	0.294006	-1.76608	0.0201161	0.8845	Down
Ren	renin	15.5147	6.63655	24.3929	0.272069	-1.87795	0.0208119	0.895954	Down
Kcna2	potassium voltage-gated channel subfamily A member 2	15.5092	6.67776	24.3406	0.274346	-1.86593	0.0208244	0.895954	Down
Nat8f3	N-acetyltransferase 8 (GCN5-related) family member 3	15.0079	6.12161	23.8943	0.256196	-1.96468	0.0176299	0.820251	Down
Ms4a6bl	membrane-spanning 4-domains, subfamily A, member 6B-like	11.2999	4.07833	18.5216	0.220193	-2.18316	0.0217303	0.917663	Down
Il17rd	interleukin 17 receptor D	10.8051	4.07833	17.5318	0.232624	-2.10393	0.0294355	1	Down
Znrf3	zinc and ring finger 3	10.0721	4.07833	16.0659	0.253851	-1.97795	0.04612	1	Down
Slc10a6	solute carrier family 10 member 6	9.55691	2.04328	17.0705	0.119697	-3.06255	0.00540093	0.425947	Down
Esm1	endothelial cell-specific molecule 1	7.83457	2.05153	13.6176	0.150652	-2.7307	0.0203991	0.884792	Down
Igfbp4	insulin-like growth factor binding protein 4	6.8281	1.0134	12.6428	0.0801564	-3.64104	0.00842909	0.544109	Down
Sox18	SRY box 18	5.89169	1.53658	10.2468	0.149957	-2.73737	0.0463084	1	Down
Neurl1b	neuralized E3 ubiquitin protein ligase 1B	3.41187	0	6.82373	0	#NUM!	0.0216286	0.917663	Down
Cxcl13	C-X-C motif chemokine ligand 13	2.92446	0	5.84891	0	#NUM!	0.0387276	1	Down
Ntng1	netrin G1	2.91699	0	5.83399	0	#NUM!	0.0388788	1	Down
Note: Only genes showed a fold change > 2.0 or fold change < 0.5, and P value < 0.05 were included.
