# Supplementary material for: Reduction of alternative polarization of macrophages by short-term activated hepatic stellate cell-derived small extracellular vesicles
Source: J Exp Clin Cancer Res. 2025 Apr 10;44:117. doi: 10.1186/s13046-025-03380-0 (PMC11983935; doi:10.1186/s13046-025-03380-0)
Supplement: Supplementary file 3 — Supplementary Material 3 [file 13046_2025_3380_MOESM3_ESM.xls]

## Sheet: small RNA Annotation
Table S5. Small RNA annotation
3dHSC1						3dHSC2
Annotation_type	Number_of_total	%_of_total(%)	Number_of_uniq	%_of_uniq(%)		Annotation_type	Number_of_total	%_of_total(%)	Number_of_uniq	%_of_uniq(%)
rRNA	4100	0.02	734	0.11		rRNA	6373	0.02	832	0.1
tRNA	170130	0.71	747	0.11		tRNA	315503	1.11	992	0.11
snRNA	5808	0.02	844	0.13		snRNA	6076	0.02	1061	0.12
Cis-reg	2398	0.01	720	0.11		Cis-reg	3363	0.01	805	0.09
other_Rfam_RNA	5211	0.02	1719	0.26		other_Rfam_RNA	5764	0.02	1924	0.22
gene	124312	0.52	11625	1.78		gene	232973	0.82	25634	2.94
repeat	1086719	4.51	42700	6.55		repeat	1940565	6.83	49544	5.68
known_miRNA	10675779	44.33	2617	0.4		known_miRNA	11664537	41.08	2734	0.31
unannotation	12006110	49.8581	590257	90.5354		unannotation	14222487	50.0833	788795	90.4249
Total	24080567		651963			Total	28397641		872321
3dHSC-sEV2						3dHSC-sEV3						3dHSC-sEV1
Annotation_type	Number_of_total	%_of_total(%)	Number_of_uniq	%_of_uniq(%)		Annotation_type	Number_of_total	%_of_total(%)	Number_of_uniq	%_of_uniq(%)		Annotation_type	Number_of_total	%_of_total(%)	Number_of_uniq	%_of_uniq(%)
rRNA	23447	0.07	364	0.1		rRNA	100459	0.31	904	0.1		rRNA	15173	0.04	558	0.07
tRNA	13935766	43.71	218	0.06		tRNA	9765624	29.91	336	0.04		tRNA	6288034	17.52	261	0.03
snRNA	5894	0.02	488	0.13		snRNA	26429	0.08	1098	0.13		snRNA	8397	0.02	670	0.08
Cis-reg	10809	0.03	471	0.13		Cis-reg	51448	0.16	1050	0.12		Cis-reg	15007	0.04	613	0.08
other_Rfam_RNA	12342	0.04	991	0.27		other_Rfam_RNA	28624	0.09	2402	0.27		other_Rfam_RNA	27082	0.08	1544	0.19
gene	9249579	29.01	2110	0.58		gene	6409096	19.63	5747	0.66		gene	2566033	7.15	3497	0.43
repeat	4898455	15.36	9642	2.67		repeat	6604440	20.23	22294	2.54		repeat	4575186	12.75	22366	2.78
known_miRNA	1503398	4.71	1076	0.3		known_miRNA	1119905	3.43	1437	0.16		known_miRNA	1664774	4.64	1333	0.17
unannotation	2245862	7.04351	346207	95.7518		unannotation	8540465	26.1604	841764	95.9787		unannotation	20737289	57.7689	774358	96.1696
Total	31885552		361567			Total	32646490		877032			Total	35896975		805200
14HSC1						14HSC2
Annotation_type	Number_of_total	%_of_total(%)	Number_of_uniq	%_of_uniq(%)		Annotation_type	Number_of_total	%_of_total(%)	Number_of_uniq	%_of_uniq(%)
rRNA	14171	0.05	1197	0.14		rRNA	4839	0.02	728	0.1
tRNA	232091	0.78	748	0.09		tRNA	204043	0.78	806	0.11
snRNA	8731	0.03	1406	0.16		snRNA	3562	0.01	843	0.11
Cis-reg	8379	0.03	1195	0.14		Cis-reg	1695	0.01	674	0.09
other_Rfam_RNA	13390	0.05	2545	0.3		other_Rfam_RNA	4777	0.02	1529	0.2
gene	211286	0.71	24304	2.84		gene	136546	0.52	35482	4.72
repeat	2443475	8.23	65425	7.64		repeat	1695014	6.46	54036	7.18
known_miRNA	12606105	42.47	2831	0.33		known_miRNA	10550309	40.24	2990	0.4
unannotation	14141344	47.6477	757027	88.3677		unannotation	13620803	51.945	655080	87.0922
Total	29678972		856678			Total	26221588		752168
14HSC-sEV2						14HSC-sEV3						14HSC-sEV1
Annotation_type	Number_of_total	%_of_total(%)	Number_of_uniq	%_of_uniq(%)		Annotation_type	Number_of_total	%_of_total(%)	Number_of_uniq	%_of_uniq(%)		Annotation_type	Number_of_total	%_of_total(%)	Number_of_uniq	%_of_uniq(%)
rRNA	35901	0.14	564	0.17		rRNA	103703	0.37	971	0.23		rRNA	15428	0.04	488	0.11
tRNA	7382436	29.55	161	0.05		tRNA	9815959	34.63	260	0.06		tRNA	7611837	20.49	224	0.05
snRNA	9008	0.04	633	0.19		snRNA	17753	0.06	1214	0.29		snRNA	6915	0.02	582	0.13
Cis-reg	33629	0.13	637	0.19		Cis-reg	28630	0.1	1013	0.24		Cis-reg	12935	0.03	520	0.12
other_Rfam_RNA	101863	0.41	1620	0.48		other_Rfam_RNA	45688	0.16	2381	0.57		other_Rfam_RNA	80664	0.22	1410	0.32
gene	3674817	14.71	2818	0.84		gene	5979523	21.1	3628	0.86		gene	2249428	6.05	3745	0.84
repeat	3615273	14.47	7535	2.25		repeat	5869819	20.71	17216	4.09		repeat	3186611	8.58	12091	2.71
known_miRNA	1242890	4.97	740	0.22		known_miRNA	963418	3.4	1085	0.26		known_miRNA	1068280	2.88	1086	0.24
unannotation	8886997	35.5724	320013	95.6059		unannotation	5520491	19.4761	392818	93.3978		unannotation	22918924	61.6912	426770	95.4922
Total	24982814		334721			Total	28344984		420586			Total	37151022		446916
Note: * A-HSC, activated hepatic stellate cell; Q-HSC, quiescent hepatic stellate cell;sEV, small extracellular vesicle.
