# Supplementary material for: Reduction of alternative polarization of macrophages by short-term activated hepatic stellate cell-derived small extracellular vesicles
Source: J Exp Clin Cancer Res. 2025 Apr 10;44:117. doi: 10.1186/s13046-025-03380-0 (PMC11983935; doi:10.1186/s13046-025-03380-0)
Supplement: Supplementary file 4 — Supplementary Material 4 [file 13046_2025_3380_MOESM4_ESM.xls]

## Sheet: Sheet1
Table S6. The miRNAs detected in HSCs and HSC-sEVs
HSCs	HSC-sEVs	Exclusively in HSCs	Exclusively in HSC-sEVs	Common elements in HSCs and HSC-sEVs
rno-let-7i-5p	rno-miR-122-5p	novel11_mature>novel531_mature>novel657_mature	novel910_mature	novel1_mature
rno-miR-21-5p	rno-miR-423-5p	novel12_mature	novel133_mature	novel13_star
rno-let-7f-5p	rno-miR-22-3p	novel13_mature	novel286_mature>novel820_mature>novel827_mature	novel208_mature
rno-let-7g-5p	rno-miR-10a-5p	novel14_star	novel324_mature	novel275_mature
rno-miR-146a-5p	rno-miR-146a-5p	novel15_mature	novel332_mature	novel328_mature
rno-miR-3557-5p	rno-miR-151-3p	novel16_mature	novel344_mature	novel329_mature
rno-miR-26a-5p	rno-miR-30d-5p	novel17_star	novel350_mature	novel520_mature
rno-miR-24-3p	rno-let-7b-5p	novel18_star	novel352_mature	novel605_mature
rno-miR-146b-5p	rno-miR-99a-5p	novel187_mature	novel36_mature>novel37_mature	novel784_mature
rno-miR-30d-5p	rno-miR-99b-5p	novel19_mature	novel373_mature	novel804_mature
rno-miR-99a-5p	rno-miR-3557-5p	novel191_mature	novel375_mature	novel867_mature
rno-miR-27a-3p	rno-miR-29a-3p	novel21_mature	novel386_mature	novel867_star
rno-let-7a-5p	rno-miR-21-5p	novel269_mature	novel437_mature	novel906_mature
rno-miR-378a-3p	novel784_mature	novel3_mature>novel4_mature>novel5_mature>novel6_mature	novel478_mature	rno-let-7a-5p
rno-miR-99b-5p	rno-miR-24-3p	novel3_star>novel4_star>novel5_star>novel6_star>novel8_star	novel525_mature	rno-let-7b-5p
rno-miR-10a-5p	rno-miR-148a-3p	novel354_mature	novel533_mature	rno-let-7c-5p
rno-miR-191a-5p	rno-miR-378a-3p	novel362_mature	novel576_mature	rno-let-7d-3p
rno-miR-22-3p	rno-let-7f-5p	novel365_mature	novel631_mature	rno-let-7d-5p
rno-miR-27b-3p	rno-miR-320-3p	novel405_mature	novel671_mature	rno-let-7e-5p
rno-miR-30c-5p	rno-let-7i-5p	novel407_mature>novel411_mature	novel674_mature	rno-let-7f-5p
rno-miR-199a-3p	rno-miR-30a-5p	novel434_mature	novel700_mature	rno-let-7g-5p
rno-let-7d-5p	rno-miR-27b-3p	novel438_mature	novel716_mature	rno-let-7i-5p
rno-let-7c-5p	rno-miR-674-3p	novel452_star	novel728_mature	rno-miR-100-5p
rno-miR-221-3p	rno-miR-27a-3p	novel463_mature	novel780_mature	rno-miR-101a-3p
rno-miR-126a-3p	rno-let-7d-3p	novel470_mature	novel787_mature	rno-miR-101b-3p
rno-miR-125a-5p	rno-miR-146b-5p	novel519_mature>novel536_mature>novel555_mature>novel564_mature	novel789_mature	rno-miR-103-3p
rno-miR-181a-5p	rno-miR-1839-5p	novel551_mature	novel809_mature	rno-miR-106b-3p
rno-miR-143-3p	rno-miR-101a-3p	novel687_mature	novel862_mature	rno-miR-106b-5p
rno-miR-30a-5p	rno-miR-181a-5p	novel7_mature	rno-miR-139-3p	rno-miR-107-3p
rno-miR-23a-3p	rno-miR-23a-3p	novel737_mature	rno-miR-15a-5p	rno-miR-10a-3p
rno-miR-29a-3p	rno-miR-24-2-5p	novel790_mature	rno-miR-1b	rno-miR-10a-5p
rno-miR-151-3p	rno-miR-25-3p	novel8_mature	rno-miR-204-3p	rno-miR-122-5p
rno-miR-125b-5p	rno-let-7a-5p	novel840_mature	rno-miR-299a-3p	rno-miR-125a-3p
rno-miR-24-2-5p	novel329_mature	novel850_mature	rno-miR-335	rno-miR-125a-5p
rno-miR-142-3p	rno-let-7c-5p	novel9_mature	rno-miR-375-3p	rno-miR-125b-1-3p
rno-miR-103-3p	rno-miR-128-3p	novel9_star	rno-miR-409b	rno-miR-125b-2-3p
rno-miR-155-5p	rno-miR-423-3p	novel902_mature	rno-miR-451-5p	rno-miR-125b-5p
rno-let-7e-5p	novel910_mature	novel904_mature	rno-miR-485-5p	rno-miR-126a-3p
rno-miR-340-5p	rno-miR-486	novel909_mature	rno-miR-493-5p	rno-miR-127-3p
rno-miR-328a-3p	rno-miR-100-5p	novel922_mature	rno-miR-760-3p	rno-miR-128-3p
rno-miR-532-5p	rno-miR-125b-5p	novel926_mature		rno-miR-130a-3p
rno-miR-199a-5p	rno-miR-3473	rno-let-7a-1-3p>rno-let-7c-2-3p		rno-miR-139-5p
rno-miR-25-3p	rno-let-7g-5p	rno-let-7e-3p		rno-miR-140-3p
novel208_mature	rno-miR-532-5p	rno-let-7i-3p		rno-miR-142-5p
rno-miR-128-3p	rno-miR-181b-5p	rno-miR-1249		rno-miR-143-3p
rno-miR-148b-3p	rno-miR-221-3p	rno-miR-126a-5p		rno-miR-146a-5p
rno-miR-26b-5p	rno-miR-28-3p	rno-miR-129-5p		rno-miR-146b-5p
rno-miR-122-5p	rno-miR-30e-3p	rno-miR-1306-5p		rno-miR-147
rno-miR-27a-5p	rno-miR-7a-5p	rno-miR-130b-5p		rno-miR-148a-3p
novel1_mature	rno-miR-328a-3p	rno-miR-132-3p		rno-miR-148b-3p
rno-miR-186-5p	rno-let-7e-5p	rno-miR-132-5p		rno-miR-151-3p
rno-miR-423-3p	rno-miR-26a-5p	rno-miR-140-5p		rno-miR-151-5p
rno-miR-98-5p	novel208_mature	rno-miR-142-3p		rno-miR-152-3p
rno-let-7b-5p	rno-miR-143-3p	rno-miR-143-5p		rno-miR-155-5p
rno-miR-16-5p	rno-miR-1b	rno-miR-145-5p		rno-miR-181a-5p
rno-miR-674-3p	rno-miR-126a-3p	rno-miR-146a-3p		rno-miR-181b-5p
rno-miR-101a-3p	novel780_mature	rno-miR-146b-3p		rno-miR-182
rno-miR-152-3p	rno-miR-152-3p	rno-miR-148a-5p		rno-miR-1839-5p
rno-miR-423-5p	novel576_mature	rno-miR-148b-5p		rno-miR-184
rno-miR-30b-5p	rno-miR-23b-3p	rno-miR-149-5p		rno-miR-1843a-3p
rno-miR-872-5p	rno-miR-147	rno-miR-150-5p		rno-miR-1843a-5p
rno-miR-100-5p	novel605_mature	rno-miR-152-5p		rno-miR-186-5p
novel15_mature	rno-let-7d-5p	rno-miR-155-3p		rno-miR-191a-3p
rno-miR-34c-5p	rno-miR-30a-3p	rno-miR-15b-3p		rno-miR-191a-5p
rno-miR-20a-5p	rno-miR-361-5p	rno-miR-15b-5p		rno-miR-192-5p
rno-miR-30e-5p	novel328_mature	rno-miR-16-5p		rno-miR-194-5p
rno-let-7d-3p	rno-miR-148b-3p	rno-miR-17-2-3p		rno-miR-199a-3p
rno-miR-30a-3p	novel520_mature	rno-miR-17-5p		rno-miR-212-5p
novel269_mature	novel275_mature	rno-miR-181a-1-3p		rno-miR-21-5p
rno-miR-140-5p	rno-miR-191a-5p	rno-miR-181b-1-3p		rno-miR-218a-5p
rno-miR-181b-5p	rno-miR-125a-3p	rno-miR-181d-5p		rno-miR-219a-1-3p
rno-miR-140-3p	novel671_mature	rno-miR-183-5p		rno-miR-221-3p
rno-miR-185-5p	rno-miR-92a-3p	rno-miR-1839-3p		rno-miR-222-3p
rno-miR-361-3p	rno-miR-192-5p	rno-miR-1843b-5p		rno-miR-223-5p
rno-miR-17-5p	novel787_mature	rno-miR-185-5p		rno-miR-22-3p
rno-miR-7a-5p	rno-miR-139-5p	rno-miR-188-5p		rno-miR-22-5p
rno-miR-28-3p	rno-miR-125a-5p	rno-miR-18a-5p		rno-miR-23a-3p
rno-miR-30e-3p	rno-miR-140-3p	rno-miR-193a-5p		rno-miR-23b-3p
rno-miR-340-3p	rno-miR-760-3p	rno-miR-195-3p		rno-miR-24-2-5p
rno-miR-374-5p	novel867_mature	rno-miR-195-5p		rno-miR-24-3p
novel187_mature	rno-miR-101b-3p	rno-miR-196a-5p		rno-miR-25-3p
rno-miR-6329	rno-miR-501-3p	rno-miR-196b-5p		rno-miR-26a-5p
rno-miR-378a-5p	rno-miR-342-5p	rno-miR-196c-5p		rno-miR-27a-3p
novel328_mature	rno-miR-142-5p	rno-miR-199a-5p		rno-miR-27b-3p
rno-miR-1839-5p	rno-miR-30c-5p	rno-miR-19a-3p		rno-miR-28-3p
novel9_mature	novel1_mature	rno-miR-19b-3p		rno-miR-29a-3p
rno-miR-450a-5p	rno-miR-379-5p	rno-miR-200a-3p		rno-miR-29b-3p
rno-miR-320-3p	novel728_mature	rno-miR-200b-3p		rno-miR-29c-5p
rno-miR-148a-5p	rno-miR-1843a-3p	rno-miR-200c-3p		rno-miR-30a-3p
rno-miR-28-5p	novel631_mature	rno-miR-203a-3p		rno-miR-30a-5p
rno-miR-222-3p	novel789_mature	rno-miR-20a-5p		rno-miR-30b-3p
rno-miR-101b-3p	rno-miR-409b	rno-miR-20b-5p		rno-miR-30c-5p
rno-miR-34a-5p	rno-miR-30e-5p	rno-miR-210-3p		rno-miR-30d-5p
rno-miR-9a-5p	rno-miR-6329	rno-miR-212-3p		rno-miR-30e-3p
rno-miR-22-5p	rno-miR-99b-3p	rno-miR-21-3p		rno-miR-30e-5p
rno-miR-351-5p	rno-miR-204-3p	rno-miR-214-3p		rno-miR-320-3p
rno-miR-339-5p	rno-miR-107-3p	rno-miR-215		rno-miR-322-3p
novel7_mature	rno-miR-22-5p	rno-miR-221-5p		rno-miR-326-3p
rno-miR-99b-3p	rno-miR-199a-3p	rno-miR-223-3p		rno-miR-328a-3p
rno-miR-93-5p	rno-miR-125b-2-3p	rno-miR-224-5p		rno-miR-339-3p
rno-miR-192-5p	rno-miR-425-5p	rno-miR-23a-5p		rno-miR-339-5p
rno-miR-125b-1-3p	rno-miR-103-3p	rno-miR-24-1-5p		rno-miR-340-5p
rno-miR-218a-5p	rno-miR-151-5p	rno-miR-26b-5p		rno-miR-342-3p
rno-miR-450b-5p	rno-miR-184	rno-miR-27a-5p		rno-miR-342-5p
rno-miR-32-5p	novel716_mature	rno-miR-27b-5p		rno-miR-3473
rno-miR-106b-3p	novel804_mature	rno-miR-28-5p		rno-miR-34c-5p
rno-miR-425-5p	rno-miR-127-3p	rno-miR-29c-3p		rno-miR-3557-5p
rno-miR-30b-3p	rno-miR-340-5p	rno-miR-3068-3p		rno-miR-361-3p
rno-miR-339-3p	novel867_star	rno-miR-3068-5p		rno-miR-361-5p
rno-miR-150-5p	rno-miR-493-5p	rno-miR-30b-5p		rno-miR-378a-3p
rno-miR-142-5p	novel386_mature	rno-miR-30c-1-3p		rno-miR-379-5p
rno-miR-23b-3p	novel533_mature	rno-miR-30c-2-3p		rno-miR-423-3p
rno-miR-652-3p	novel375_mature	rno-miR-30d-3p		rno-miR-423-5p
rno-miR-30c-2-3p	novel525_mature	rno-miR-31a-3p		rno-miR-425-5p
rno-miR-330-5p	novel478_mature	rno-miR-31a-5p		rno-miR-466c-5p
rno-miR-1249	rno-miR-34c-5p	rno-miR-322-5p		rno-miR-486
rno-miR-3068-5p	rno-miR-339-3p	rno-miR-32-3p		rno-miR-501-3p
rno-miR-1843b-5p	novel809_mature	rno-miR-324-3p		rno-miR-503-5p
rno-miR-1843a-5p	novel437_mature	rno-miR-324-5p		rno-miR-511-3p
novel784_mature	rno-miR-6216	rno-miR-32-5p		rno-miR-532-5p
rno-miR-194-5p	novel352_mature	rno-miR-330-3p		rno-miR-6216
rno-miR-15b-5p	novel350_mature	rno-miR-330-5p		rno-miR-6329
novel3_mature>novel4_mature>novel5_mature>novel6_mature	rno-miR-676	rno-miR-331-3p		rno-miR-674-3p
rno-miR-148a-3p	rno-miR-182	rno-miR-331-5p		rno-miR-676
rno-miR-223-5p	rno-miR-222-3p	rno-miR-338-3p		rno-miR-7a-5p
rno-miR-29b-3p	rno-miR-335	rno-miR-338-5p		rno-miR-92a-3p
rno-miR-139-5p	rno-miR-186-5p	rno-miR-340-3p		rno-miR-99a-5p
rno-miR-147	rno-miR-218a-5p	rno-miR-345-3p		rno-miR-99b-3p
rno-miR-145-5p	novel324_mature	rno-miR-34a-5p		rno-miR-99b-5p
rno-miR-132-3p	rno-miR-466c-5p	rno-miR-34b-3p
rno-miR-365-3p	rno-miR-125b-1-3p	rno-miR-34c-3p
rno-miR-107-3p	rno-miR-485-5p	rno-miR-350
rno-miR-361-5p	rno-miR-194-5p	rno-miR-351-5p
rno-miR-19b-3p	rno-miR-15a-5p	rno-miR-3559-3p
novel867_star	rno-miR-361-3p	rno-miR-3559-5p
rno-miR-31a-5p	rno-miR-191a-3p	rno-miR-3586-3p
rno-miR-501-3p	rno-miR-511-3p	rno-miR-362-3p
rno-miR-181a-1-3p	novel862_mature	rno-miR-362-5p
rno-miR-542-3p	rno-miR-322-3p	rno-miR-363-3p
rno-miR-3068-3p	novel344_mature	rno-miR-365-3p
novel867_mature	rno-miR-503-5p	rno-miR-370-3p
novel904_mature	rno-miR-106b-3p	rno-miR-374-3p
rno-miR-34b-3p	rno-miR-212-5p	rno-miR-374-5p
rno-miR-224-5p	novel906_mature	rno-miR-378a-5p
rno-miR-676	rno-miR-375-3p	rno-miR-434-5p
rno-miR-132-5p	novel133_mature	rno-miR-450a-5p
rno-miR-499-5p	novel286_mature>novel820_mature>novel827_mature	rno-miR-450b-5p
rno-miR-184	rno-miR-1843a-5p	rno-miR-455-3p
rno-miR-674-5p	rno-miR-299a-3p	rno-miR-455-5p
rno-miR-30d-3p	novel13_star	rno-miR-484
rno-miR-223-3p	rno-miR-139-3p	rno-miR-499-5p
rno-miR-484	rno-miR-451-5p	rno-miR-500-3p
rno-miR-532-3p	rno-miR-106b-5p	rno-miR-503-3p
rno-miR-210-3p	novel36_mature>novel37_mature	rno-miR-511-5p
rno-let-7a-1-3p>rno-let-7c-2-3p	novel373_mature	rno-miR-532-3p
rno-miR-322-3p	rno-miR-30b-3p	rno-miR-542-3p
novel365_mature	rno-miR-29b-3p	rno-miR-582-3p
novel3_star>novel4_star>novel5_star>novel6_star>novel8_star	novel332_mature	rno-miR-6315
novel362_mature	rno-miR-326-3p	rno-miR-6324
rno-miR-92a-3p	rno-miR-342-3p	rno-miR-652-3p
novel737_mature	rno-miR-130a-3p	rno-miR-664-3p
rno-miR-151-5p	rno-miR-155-5p	rno-miR-671
rno-miR-125a-3p	rno-miR-29c-5p	rno-miR-674-5p
rno-miR-212-5p	novel674_mature	rno-miR-872-3p
rno-miR-342-3p	rno-miR-339-5p	rno-miR-872-5p
rno-miR-155-3p	rno-miR-10a-3p	rno-miR-93-5p
rno-miR-466c-5p	rno-miR-219a-1-3p	rno-miR-98-5p
rno-miR-182	novel700_mature	rno-miR-9a-5p
rno-miR-322-5p	rno-miR-223-5p
rno-miR-363-3p
novel11_mature>novel531_mature>novel657_mature
rno-miR-338-5p
novel850_mature
rno-miR-127-3p
rno-miR-196b-5p
rno-miR-374-3p
rno-miR-326-3p
rno-miR-126a-5p
rno-miR-10a-3p
novel275_mature
rno-miR-152-5p
novel8_mature
rno-miR-455-3p
rno-miR-221-5p
rno-miR-146a-3p
novel463_mature
novel191_mature
novel551_mature
rno-miR-350
rno-miR-203a-3p
rno-miR-125b-2-3p
rno-miR-872-3p
rno-miR-214-3p
rno-miR-331-3p
rno-miR-148b-5p
rno-miR-106b-5p
rno-miR-3559-5p
rno-miR-130b-5p
rno-miR-1843a-3p
novel906_mature
rno-miR-664-3p
rno-miR-18a-5p
rno-miR-362-5p
rno-miR-3473
novel926_mature
rno-miR-511-5p
rno-miR-149-5p
rno-miR-486
rno-miR-362-3p
novel13_star
rno-miR-3586-3p
rno-miR-193a-5p
rno-miR-338-3p
rno-miR-29c-3p
rno-miR-503-5p
novel16_mature
rno-miR-15b-3p
rno-miR-30c-1-3p
rno-miR-183-5p
rno-miR-195-3p
rno-miR-503-3p
rno-miR-196a-5p
rno-miR-200a-3p
novel12_mature
rno-miR-191a-3p
rno-miR-20b-5p
rno-miR-27b-5p
novel407_mature>novel411_mature
rno-miR-345-3p
rno-miR-455-5p
novel13_mature
rno-miR-130a-3p
rno-let-7i-3p
rno-miR-146b-3p
rno-miR-21-3p
novel9_star
rno-miR-6324
novel519_mature>novel536_mature>novel555_mature>novel564_mature
rno-miR-181d-5p
novel21_mature
rno-miR-34c-3p
rno-miR-500-3p
novel19_mature
novel909_mature
rno-miR-379-5p
rno-miR-324-5p
novel438_mature
rno-miR-671
rno-let-7e-3p
novel605_mature
rno-miR-212-3p
novel470_mature
rno-miR-29c-5p
rno-miR-129-5p
rno-miR-200c-3p
rno-miR-330-3p
rno-miR-195-5p
rno-miR-1839-3p
novel687_mature
rno-miR-1306-5p
rno-miR-200b-3p
novel804_mature
novel354_mature
novel902_mature
rno-miR-215
rno-miR-511-3p
novel922_mature
novel18_star
rno-miR-6216
rno-miR-31a-3p
rno-miR-19a-3p
rno-miR-188-5p
rno-miR-331-5p
novel790_mature
rno-miR-324-3p
rno-miR-370-3p
rno-miR-434-5p
rno-miR-6315
novel17_star
novel520_mature
rno-miR-196c-5p
rno-miR-342-5p
novel452_star
novel434_mature
rno-miR-3559-3p
rno-miR-219a-1-3p
rno-miR-24-1-5p
rno-miR-32-3p
rno-miR-23a-5p
novel840_mature
rno-miR-17-2-3p
rno-miR-143-5p
rno-miR-582-3p
novel14_star
rno-miR-181b-1-3p
novel329_mature
novel405_mature
